# Supplementary material for: Best practices and challenges in executing large scale pilots for eHealth deployment and managing innovation: the GATEKEEPER experience
Source: Front Digit Health. 2026 May 29;8:1730232. doi: 10.3389/fdgth.2026.1730232 (PMC13260382; doi:10.3389/fdgth.2026.1730232)
Supplement: Supplementary file 2 [file Table1.xlsx]

## Sheet: Pilot_XXX
TARGETS AND REPORT for the GATEKEEPER monitoring and control KPIs
Pilot name:	XXX
Reporting period:	From:	DD/MM/YYYY	To:	DD/MM/YYYY
Name of the responsible person for the report:		XXX
Initial timetable	Explanatory notes	Start date	End date	Remarks		Status
Deployment phase	The deployment phase ends when: running strategy is defined, end-users are recruited, the technologies deployment completed, pre-testing has been carried out, users are trained and installations have been made	DD/MM/YYYY	DD/MM/YYYY
Running phase	The running phase ends when: the pilot execution is finalised. It means that number of drop-outs and users finalised are known and evaluations (baseline, intermediate and final) are made.	DD/MM/YYYY	DD/MM/YYYY
Ecosystem enlargement phase	The ecosystem enlargement phase ends when: the interchange of solutions between pilots (T7.6) are made and new RUCs resulting from open calls (T7.7) are implemented.	N/A	N/A	N/A		N/A
Deployment phase
Reporting status at:					DD/MM/YYYY
Operative KPI	Explanatory notes	Measurement unit	Category	Target value	Reported value	Remarks
Technological solution preparation
Nr of devices to be used per RUC	Devices may include: sensors, gateways, smartphones/ tablets, wearables, medical equipment, etc. Please provide data separately per type of device and RUC indicating which is already available, which should be acquired	Number (integer)			N/A
			Add as many rows as you need
Nr of procurements envisaged per RUC	One or more call for tenders/ procurement procedures may be planned	Number (integer)	N/A		N/A
Stage of procurement (for each device)	Technical specification ready; Tender published; Suppliers selected; Contract(s) signed; Equipment delivered.	Type		Equipment delivered	N/A
			Add as many rows as you need
GATEKEEPER integration per RUC	Indicate the percentage of components integrated vs. total components planned to be installed. For pending integrations please, indicate the reason in the remarks cell.	%	N/A		N/A
GATEKEEPER Platform deployment	If the pilot solution is deployed in the GATEKEEPER platform, indicate the platform version. If not, indicate the expected date.	Yes/No	N/A		N/A
Nr of user per type involved in the technical pre-testing per RUC	E.g. patient, citizen, HCP, etc.	Number (integer)			N/A
			Add as many rows as you need
Average cost of technological solution per end-user	Consider end user as users in intervention group; not including possible control groups	Number (integer)	N/A		N/A
Recruitment
Nr of contacted persons per RUC	Per type of user. E.g. patient, citizen, HCP, etc.	Number (integer)			N/A
			Add as many rows as you need
Nr of expressions of interest received	Number of users willing to participate per type of user.	Number (integer)			N/A
			Add as many rows as you need
Nr of confirmed users per RUC	These users should meet the selection criteria and have signed consent forms.	Number (integer)			N/A
			Add as many rows as you need
Nr of excluded users per RUC	For example users that have been contacted but do not meet the inclusion criteria	Number (integer)			N/A
			Add as many rows as you need
Nr of confirmed facilities to participate in the pilot per RUC	For example primary health centre, hospitals, houses, apartments, etc.	Number (integer)			N/A
			Add as many rows as you need
Training
Nr of training sessions completed	Used to train the trainers and users	Number (integer)	N/A		N/A
Nr of trainees received training	Indicate the number of trainees that will train the final users. This trainee will be instructed by the technological providers. Indicate the number per type of stakeholder and/or user group	Number (integer)	N/A		N/A
Nr of end users trained by type of stakeholder	Separating by stakeholder, gender, age	Number (integer)			N/A
			Add as many rows as you need
Installations
Nr of total installations completed at facilities such as primary care centres, hospitals, private homes or other facilities per RUC	These installations should be named sepparetly (installations should be completed, successfully tested, and be ready for operation). For example 4 primary care centers.	Number (integer) and facility			N/A
			Add as many rows as you need
Nr of devices installed per RUC	Indicate the type of device and the respective number. For example 10 glucometers.	Number (integer) and type			N/A
			Add as many rows as you need
Percentage of installations completed over total targeted	Distinguish among RUC and level of complexity when possible.	%	N/A		N/A
Person-effort spent per installation	Average time spent for installing a complete GATEKEEPER solution. (E.g. If RUC3 diabetes solution includes smartwatch, smartphone, blood pressure, glucometer - total time spent in the whole installation)	Person-hours per solution	GATEKEEPER solution X		N/A
			GATEKEEPER solution Y
			Add as many rows as you need
Nr of RUCs actually deployed		Number (integer)	N/A		N/A
Nr of services actually deployed		Number (integer)	N/A
Nr of applications actually deployed		Number (integer)	N/A
Further analysis
A short description of the overall progress on deployment preparation with a selective reference on the most important challenges being experienced, solutions given and lessons learned, as well as knowledge that may facilitate further scale-up and replication.
Running phase
Reporting status at:					DD/MM/YYYY
Operative KPI	Explanatory notes	Measurement unit	Category	Target value	Reported value	Remarks
Users commitment
Nr of users in operation	Users that actually are participating in the study (Indicating type of user (IT, caregiver, patient, etc), RUC and complexity level)	Number (integer)	RUC X Complexity Y Type Z		N/A
			RUC X Complexity Y Type Z
			Add as many rows as you need
Nr of users finalised	Users that have completed the experiment (Indicating type of user, RUC and complexity level)	Number (integer)	RUC X Complexity Y Type Z		N/A
			RUC X Complexity Y Type Z
			Add as many rows as you need
Nr of drop-outs	Indicating type of user, RUC and complexity level	Number (integer)	RUC X Complexity Y Type Z		N/A
			RUC X Complexity Y Type Z
			Add as many rows as you need
Average usage level of the GK solution	Usage level may refer to the use of GK solutions (per RUC and complexity level) by the end-users (e.g. 2 times per week, 45’ per day, etc.).	Time frequency	RUC X Complexity Y		N/A
			RUC X Complexity Y
			Add as many rows as you need
Operational effectiveness
Nr of technical/operational issues reported.	Indicate this value per RUC. It is used to measure how the solution works.	Number (integer)	N/A	N/A	N/A
Average response time to end-user requests/inquiries		Hours	N/A
Effectiveness in incidents management	The percentage of issues solved, partly addressed, not solved.	%	N/A	N/A
Nr of solution updates/upgrades	Indicate this value per RUC	Number (integer)	N/A	N/A
Further analysis
A short description of the overall progress on deployment preparation with a selective reference on the most important challenges being experienced, solutions given and lessons learned, as well as knowledge that may facilitate further scale-up and replication.
Ecosystem enlargement phase
Reporting status at:					DD/MM/YYYY
Operative KPI	Explanatory notes	Measurement unit	Category	Target value	Reported value	Remarks
RUCs exchange results
Nr of pilots interacted with, as a result of the RUC exchange		Number (integer)	N/A	N/A	N/A	N/A
Nr of new users, as a result of the RUC exchange	Indicate these numbers per RUC and complexity level	Number (integer)	N/A	N/A	N/A	N/A
Nr of new services, as a result of the RUC exchange	Indicate these numbers per RUC and complexity level	Number (integer)	N/A	N/A	N/A	N/A
Open calls results
Nr of new users, as a result of the open calls	Indicate these numbers per RUC and complexity level	Number (integer)	N/A	N/A	N/A	N/A
Nr of new services, as a result of the open calls	Indicate these numbers per RUC and complexity level	Number (integer)	N/A	N/A	N/A	N/A
