# Supplementary material for: Best practices and challenges in executing large scale pilots for eHealth deployment and managing innovation: the GATEKEEPER experience
Source: Front Digit Health. 2026 May 29;8:1730232. doi: 10.3389/fdgth.2026.1730232 (PMC13260382; doi:10.3389/fdgth.2026.1730232)
Supplement: Supplementary file 3 [file Table2.xlsx]

## Sheet: Supplementary Table 2
	Supplementary Table 2. Synoptical description of the contents of each entry in the implementation log.
	Item	Item description
	Issue	Keyword to identify the issue raised
	Site	Pilot site and location where applicable
	RUC#	RUC(s) involved
	Date started	when identified first
	Date Resolved	when solved
	Description	Detailed description of the issue
	Priority	report if it's a blocking issue or not
	Category	if applicable to the issue: recruitment, procurement, installation, etc
	Responsible Partner	Who is in charge to tackle this issue
	Status	Open, closed
	Partners involved	Partners involved
	Update	further comments and updates to be reported
