# Supplementary material for: Best practices and challenges in executing large scale pilots for eHealth deployment and managing innovation: the GATEKEEPER experience
Source: Front Digit Health. 2026 May 29;8:1730232. doi: 10.3389/fdgth.2026.1730232 (PMC13260382; doi:10.3389/fdgth.2026.1730232)
Supplement: Supplementary file 4 [file Datasheet1.xlsx]

## Sheet: Description
This page briefly describes the tool that has been introduced since November 2021 to complement PowerBI, namely Warwick Analytics Tool. While PowerBI, in fact, provides a static picture of the situation across all the pilots at a certain point in time, Warwick Analytics Tool can also show the progress/regression of the Pilots month by month. This tool is based on selected operative KPIs, i.e., et…

## Sheet: Overview
		Pilot1	Pilot2	Pilot3	Pilot4	Pilot5	Pilot6	Pilot7	Pilot8
Nov '21		1	3	1	1	3	3	2	3
Dec '21		2.8	2.91	2	1	3	3	2.98	2.03
Jan '22		2.8	3	2	1	3	3	2.98	3
Feb '22		2.77	2.82	2	1	3	3	2.98	3
Mar '22		2.77	2.91	2	1.14	3	3	2.98	3
Apr '22		2.8	2.03	2	1.14	3	3	2.98	3
May '22		2.77	2.02	2	1.14	3	3	2.98	3
Jun '22		2.77	2.01	2	1.14	3	3	2.98	3
Jul '22		2.8	1.92	2	1.14	3	3	2.98	3
Aug '22		2.76	1.92	2	1.14	3	3	2.98	3
Sep '22		2.77	1.92	1	1.14	3	2	2.98	3
Oct'22		1.91	1.92	1	1.14	2.6	2.15	2.98	3
Nov '22		1.91	1.92	1	1.14	2.6	2.15	2.98	3
Dec '22		1.91	1.91	1	1.14	2.6	2.15	2.98	3
Jan '23		1.91	1.9	1	1.14	2.6	2.15	2.98	3
Feb '23		1.91	1.99	1	1.14	2.6	2.15	2.98	3
March '23		1.91	1.99	1	1.14	2.6	1.15	2.98	3
March '23		1.91	1.99	1	1.14	2.6	1.15	2.98	3
April '23		1.91	1.99	1	2	2.56	1.15	3	2
May '23		1.91	1.99	1	2	2.56	1.15	2	2.03
Jun '23		1.91	1.99	1	1.14	2.6	2.15	2.98	3

## Sheet: Scoring
Pilot	RUC	Eth. approval	Recruitment	Installation	Training	Clinical KPIs	Overall score per RUC	Recruited patients	Tot number of expected participants per RUC	Overall score	Total expected number of patients
Pilot1	XXX	1	2	3	1	Baseline data collection completed for mid complex. + covid UC	2	313	2000	1.90625	2280
	XXX	1	1	1	1		1	211	170
	XXX	1	2	3	1		2	7	30
	XXX	1	1	1	1		1	45	40
Pilot2	XXX	1	2	3	1	Communicated	2	472	10000	1.9901	11300
	XXX							52	100
	XXX							43	100
	XXX	1	1	1	1		1	86	100
	XXX							692	1000
Pilot3	XXX	1	1	1	1	Communicated	1	772	905	1	905
Pilot4	XXX					Communicated		995	960	1	1110
	XXX	1	1	1	2		1	120	150
Pilot5	XXX	1	2	2	2	Communicated	2	48	80	2.55556	200
	XXX							20	20
	XXX	1	3	3	3		3	0	100
Pilot6	XXX	1	1	1	2	Communicated	1	837	1000	1.15254	1180
	XXX	1	2	3	3		2	5	180
Pilot7	XXX	1	2	3	2	Communicated	2	581	9400	2	10496
	XXX	1	3	3	2		2	0	996
	XXX							100	100
Pilot8	XXX	1	2	3	3	Communicated	2	475	10000	2	10300
	XXX	1	2	3	3		2	2	200
	XXX	1	2	3	3		2	0	100
		Legend	Ethical approval	Installation&training	All the other KPIs
		1	Obtained	On a good track	Started and on track
		2	Pending approval	Somewhat delayed	Started but not on track
		3	Not submitted	Delayed/not started	Not started
		…	Not supposed to start yet

## Sheet: KPI - Ethical and legal aspects
	RUC XXX			RUC XXX			RUC XXX			RUC XXX			RUC XXX			OVERALL
Meeting date	ETHICAL APPROVAL status	ETHICAL APPROVAL real	ETHICAL APPROVAL goal	ETHICAL APPROVAL status	ETHICAL APPROVAL real	ETHICAL APPROVAL goal	ETHICAL APPROVAL status	ETHICAL APPROVAL real	ETHICAL APPROVAL goal	ETHICAL APPROVAL status	ETHICAL APPROVAL real	ETHICAL APPROVAL goal	ETHICAL APPROVAL status	ETHICAL APPROVAL real	ETHICAL APPROVAL goal	Real	Desired
2021-11-24	100	1	1	100	1	1	100	1	1	100	1	1	100	1	1	100	100
2021-12-29
2022-01-26
2022-02-23
2022-03-30
2022-04-27
2022-05-25
2022-06-29
2022-07-27
2022-08-31
2022-09-28
2022-10-26
2022-11-30
Today's date
2025-10-20 15:27:44
Please update the file ONLY in the gray cells

## Sheet: KPI - Patients' recruitment  
	RUCXXX					RUCXXX
Meeting date	PATIENT Recruitment Status (%)	PATIENT Real Recruitment (N)	PATIENT DESIRED %	PATIENT Recruitment Goal (N)	Dropouts (N)	PATIENT Recruitment Status (%)	PATIENT Real Recruitment (N)	PATIENT DESIRED %	PATIENT Recruitment Goal (N)	Dropouts (N)
2021-11-24	35.5208	354	46.2659	444.153	13	11.3333	17	23.176	34.7639	0
2021-12-22	36.9792	379	51.3661	493.115	24	13.3333	20	27.1817	40.7725
2022-01-26	43.125	414	57.7413	554.317		17.3333	26	32.1888	48.2833
2022-02-23	53.8542	517	62.8415	603.279		22.6667	34	36.1946	54.2918
2022-03-30	60.3125	649	69.2168	664.481	70	27.3333	41	41.2017	61.8026
2022-04-27	68.75	755	74.3169	713.443	95	40.6667	61	45.2074	67.8112
2022-05-25	74.4792	812	79.4171	762.404	97	40.6667	61	49.2132	73.8197
2022-06-29	79.4792	871	85.7923	823.607	108	37.3333	56	54.2203	81.3305
2022-07-27	99.8958	959	90.8925	872.568		37.3333	56	58.226	87.3391
2022-08-31	101.458	974	97.2678	933.77		46.6667	70	63.2332	94.8498
2022-09-28	102.812	987	100	982.732		46.6667	70	67.2389	100.858
2022-10-26	103.542	994	100	1031.69		46.6667	70	71.2446	106.867
2022-11-30	103.646	995	100	1092.9		53.3333	80	76.2518	114.378
2022-12-21	103.646	995	100	1129.62		53.3333	80	79.2561	118.884
2023-01-15	103.646	995	100	1173.33		53.3333	80	82.8326	124.249
2023-02-15	103.646	995	100	1227.54		63.3333	95	87.2675	130.901
2023-03-18	103.646	995	100	1281.75		63.3333	95	91.7024	137.554
2023-04-19	103.646	995	100	1337.7		63.3333	95	96.2804	144.421
2023-05-22	103.646	995	100	1395.41		63.3333	95	100	151.502
2023-06-19	103.646	995	100	1444.37		80	120	100	157.511
			Target Value (N)	960			Target Value (N)		150
			Start Date	2021-03-15			Start Date		2021-06-15
Today's date			End Date	2022-09-15			End Date		2023-05-15
2025-10-20 15:27:44
			Diff	549			Diff		699
			Months	18.0592			Months		22.9934
Please update the file ONLY in the gray cells
			Patient per month	53.1585			Patient per month		6.52361

## Sheet: KPI - Technology acquisition
	Mobile App				Health Device				Tablets				Mob Phone				Wearables				Robots				Others				OVERALL
Meeting date	TECHNOLOGY Acquisition Status (%)	TECHNOLOGY Real Acquisition (N)	TECHNOLOGY DESIRED %	TECHNOLOGY Acquisition Goal (N)	TECHNOLOGY Acquisition Status (%)	TECHNOLOGY Real Acquisition (N)	TECHNOLOGY DESIRED %	TECHNOLOGY Acquisition Goal (N)	TECHNOLOGY Acquisition Status (%)	TECHNOLOGY Real Acquisition (N)	TECHNOLOGY DESIRED %	TECHNOLOGY Acquisition Goal (N)	TECHNOLOGY Acquisition Status (%)	TECHNOLOGY Real Acquisition (N)	TECHNOLOGY DESIRED %	TECHNOLOGY Acquisition Goal (N)	TECHNOLOGY Acquisition Status (%)	TECHNOLOGY Real Acquisition (N)	TECHNOLOGY DESIRED %	TECHNOLOGY Acquisition Goal (N)	TECHNOLOGY Acquisition Status (%)	TECHNOLOGY Real Acquisition (N)	TECHNOLOGY DESIRED %	TECHNOLOGY Acquisition Goal (N)	TECHNOLOGY Acquisition Status (%)	TECHNOLOGY Real Acquisition (N)	TECHNOLOGY DESIRED %	TECHNOLOGY Acquisition Goal (N)	Real	Desired
2021-11-24	0	0	70	1400	75	78	70	72.8	75	25.5	70	23.8		0	70	0	0	0	70	28		0	70	0		0	70	0	4.75207	70
2021-12-29	0		100	2000	0		100	104	0		100	34			100	0	0		100	40			100	0			100	0		100
2022-01-26	0				0				0					0			0					0				0
2022-02-23	0				0				0								0
2022-03-30	0				0				0								0
2022-04-27	0				0				0								0
2022-05-25	0				0				0								0
2022-06-29	0				0				0								0
2022-07-27	0				0				0								0
2022-08-31	0				0				0								0
2022-09-28	0				0				0								0
2022-10-26
2022-11-30
			Target Value (N)	2000		Target Value (N)	104			Target Value (N)	34			Target Value (N)	0			Target Value (N)	40			Target Value (N)	0			Target Value (N)	0

## Sheet: KPI - Technology installation
	Mobile App				Health Device				Tablets				Mob Phone				Wearables				Robots				Others				OVERALL
Meeting date	TECHNOLOGY Installation Status (%)	TECHNOLOGY Real Installation (N)	TECHNOLOGY DESIRED %	TECHNOLOGY Installation Goal (N)	TECHNOLOGY Installation Status (%)	TECHNOLOGY Real Installation (N)	TECHNOLOGY DESIRED %	TECHNOLOGY Installation Goal (N)	TECHNOLOGY Installation Status (%)	TECHNOLOGY Real Installation (N)	TECHNOLOGY DESIRED %	TECHNOLOGY Installation Goal (N)	TECHNOLOGY Acquisition Status (%)	TECHNOLOGY Real Acquisition (N)	TECHNOLOGY DESIRED %	TECHNOLOGY Acquisition Goal (N)	TECHNOLOGY Installation Status (%)	TECHNOLOGY Real Installation (N)	TECHNOLOGY DESIRED %	TECHNOLOGY Installation Goal (N)	TECHNOLOGY Acquisition Status (%)	TECHNOLOGY Real Acquisition (N)	TECHNOLOGY DESIRED %	TECHNOLOGY Acquisition Goal (N)	TECHNOLOGY Acquisition Status (%)	TECHNOLOGY Real Acquisition (N)	TECHNOLOGY DESIRED %	TECHNOLOGY Acquisition Goal (N)	Real	Desired
2021-11-24	0	0		0	0			0	0			0		0	70	0	0			0		0	70	0		0	70	0	0
2021-12-29	0			0	0			0	0			0			100	0	0			0			100	0			100	0
2022-01-26	0				0				0					0			0					0				0
2022-02-23	0				0				0								0
2022-03-30	0				0				0								0
2022-04-27	0				0				0								0
2022-05-25	0				0				0								0
2022-06-29	0				0				0								0
2022-07-27	0				0				0								0
2022-08-31	0				0				0								0
2022-09-28	0				0				0								0
2022-10-26
2022-11-30
			Target Value (N)	2000		Target Value (N)	104			Target Value (N)	34			Target Value (N)	0			Target Value (N)	40			Target Value (N)	0			Target Value (N)	0

## Sheet: KPI - Technology training
	Mobile App				Health Device				Tablets				Mob Phone				Wearables				Robots				Others				OVERALL
Meeting date	TECHNOLOGY Training Status (%)	TECHNOLOGY Real Training (N)	TECHNOLOGY DESIRED %	TECHNOLOGY Training Goal (N)	TECHNOLOGY Training Status (%)	TECHNOLOGY Real Training (N)	TECHNOLOGY DESIRED %	TECHNOLOGY Training Goal (N)	TECHNOLOGY Training Status (%)	TECHNOLOGY Real Training (N)	TECHNOLOGY DESIRED %	TECHNOLOGY Training Goal (N)	TECHNOLOGY Acquisition Status (%)	TECHNOLOGY Real Acquisition (N)	TECHNOLOGY DESIRED %	TECHNOLOGY Acquisition Goal (N)	TECHNOLOGY Training Status (%)	TECHNOLOGY Real Training (N)	TECHNOLOGY DESIRED %	TECHNOLOGY Training Goal (N)	TECHNOLOGY Acquisition Status (%)	TECHNOLOGY Real Acquisition (N)	TECHNOLOGY DESIRED %	TECHNOLOGY Acquisition Goal (N)	TECHNOLOGY Acquisition Status (%)	TECHNOLOGY Real Acquisition (N)	TECHNOLOGY DESIRED %	TECHNOLOGY Acquisition Goal (N)	Real	Desired
2021-11-24	0	0		0	0			0	0			0		0	70	0	0	0		0		0	70	0		0	70	0	0
2021-12-29	0			0	0			0	0			0			100	0	0			0			100	0			100	0
2022-01-26	0				0				0					0			0					0				0
2022-02-23	0				0				0								0
2022-03-30	0				0				0								0
2022-04-27	0				0				0								0
2022-05-25	0				0				0								0
2022-06-29	0				0				0								0
2022-07-27	0				0				0								0
2022-08-31	0				0				0								0
2022-09-28	0				0				0								0
2022-10-26
2022-11-30
			Target Value (N)	2000		Target Value (N)	104			Target Value (N)	34			Target Value (N)	0			Target Value (N)	40			Target Value (N)	0			Target Value (N)	0
